# Supplementary material for: Evaluation of within-host evolution of methicillin-resistant Staphylococcus aureus (MRSA) by comparing cgMLST and SNP analysis approaches
Source: Sci Rep. 2022 Jun 22;12:10541. doi: 10.1038/s41598-022-14640-w (PMC9214674; doi:10.1038/s41598-022-14640-w)
Supplement: Supplementary file 1 — Supplementary Table S1. [file 41598_2022_14640_MOESM1_ESM.xlsx]

## Sheet: Days
Patient	2003	2004	2005	2006	2007	2008	2009	2010	2011	2012	2013	2014	2015	2016	2017	2018	2019	Mean
1											0	302	406	336	413			364.25
2												0	189	295	454	573		377.75
3												0	0	663	385	371		354.75
4												0	97	0	749	610		364
5										0	0	706	389	398				373.25
6								0	0	0	1082	184	585	372	0	475		337.25
7					0	326	517	0	547	372	517							379.833
8							0	261	343									302
9										0	0	692	0	0	1080			354.4
10										0	401	460	454	190				376.25
11												0	372	343	0	803		379.5
12										0	371	372	343	390	413			377.8
13				0	0	0	909	483										348
14						0	225	0	0	1350	385	360	384	0	420	357	371	350.182
15									0	63	476	302	420	350	370	365	364	338.75
16	0	124	440	267														277
17					0	0	0	1360	369	181								382
18									0	0	723	364	466					388.25
19						0	0	0	0	1388	389							355.4
20						0	0	969	0	412	0	945						387.667
Average:																		358.414
Supplementary table 1, days between sampling. The table shows the exact number of days between each sample collection, range 277-388 days.
The first sample for each patient are indicated as 0 as well as the sampling that were missed are aslo highlighted in grey.
