# Supplementary material for: Evaluation of within-host evolution of methicillin-resistant Staphylococcus aureus (MRSA) by comparing cgMLST and SNP analysis approaches
Source: Sci Rep. 2022 Jun 22;12:10541. doi: 10.1038/s41598-022-14640-w (PMC9214674; doi:10.1038/s41598-022-14640-w)
Supplement: Supplementary file 2 — Supplementary Table S2. [file 41598_2022_14640_MOESM2_ESM.xlsx]

## Sheet: S2
	2003	2004	2005	2006	2007	2008	2009	2010	2011	2012	2013	2014	2015	2016	2017	2018	2019	cgMLST SeqSphere	newman cgMLST 1928D	col NASP NC_002951.2	newman NASP MC_009641	col WR SNP NC_002951.2 1928D	col WO SNP NC_002951.2 1928D	1928 WO Newman	1928 WR Newman
Patient 1
cgMLST SeqSphere											0	4	7	5	7			5.75
cgMLST 1928D											0	0	2	1	3				1.5
SNP NASP NC_002951.2 COL											0	2	8	5	8					5.75
SNP NASP NC_009641 NEWMAN											0	2	8	5	8						5.75
WR SNP NC_002951.2 1928D COL											0	47	55	58	28							47
WO SNP NC_002951.2 1928D COL											0	2	7	7	6								5.5
1928 WO* Newman											0	2	6	6	6									5
1928 WR* Newman											0	13	21	30	25										22.25
Patient 2
cgMLST SeqSphere												0	4	7	4	11		6.5
cgMLST 1928D												0	3	5	4	4			4
SNP NASP NC_002951.2 COL												0	4	8	6	14				8
SNP NASP NC_009641 NEWMAN												0	4	8	6	14					8
WR SNP NC_002951.2 1928D COL												0	13	25	22	40						25
WO SNP NC_002951.2 1928D COL												0	3	7	5	11							6.5
1928 WO Newman												0	2	5	5	11								5.75
1928 WR Newman												0	16	10	13	15									13.5
Patient 3
cgMLST SeqSphere												0	0	10	17	10		9.25
cgMLST 1928D												0	0	9	13	4			6.5
SNP NASP NC_002951.2 COL												0	0	12	17	8				9.25
SNP NASP NC_009641 NEWMAN												0	0	11	17	8					9
WR SNP NC_002951.2 1928D COL												0	0	43	64	37						36
WO SNP NC_002951.2 1928D COL												0	0	5	12	8							6.25
1928 WO Newman												0	0	5	12	8								6.25
1928 WR Newman												0	0	15	22	16									13.25
Patient 4
cgMLST SeqSphere												0	5	0	11	17		8.25
cgMLST 1928D												0	1	0	9	17			6.75
SNP NASP NC_002951.2 COL												0	3	0	13	21				9.25
SNP NASP NC_009641 NEWMAN												0	3	0	13	21					9.25
WR SNP NC_002951.2 1928D COL												0	34	0	81	50						41.25
WO SNP NC_002951.2 1928D COL												0	2	0	5	12							4.75
1928 WO Newman												0	2	0	5	12								4.75
1928 WR Newman												0	7	0	21	24									13
Patient 5
cgMLST SeqSphere										0	0	2035	6	1952	0			1.5
cgMLST 1928D										0	0	1575	2	1472	0				0.5
SNP NASP NC_002951.2 COL										0	0	37495	10	25776	0					2.5
SNP NASP NC_009641 NEWMAN										0	0	36700	8	25281	0						2
WR SNP NC_002951.2 1928D COL										0	0	37731	43	26081	0							10.75
WO SNP NC_002951.2 1928D COL										0	0	8815	4	6408	0								1
1928 WO Newman										0	0	8648	4	6291	0									1
1928 WR Newman										0	0	36693	15	25447	0										3.75
Patient 6
cgMLST SeqSphere								0	0	0	5	1	2	23	0	1		4
cgMLST 1928D								0	0	0	5	0	0	13	0	0			2.25
SNP NASP NC_002951.2 COL								0	0	0	7	0	4	25	0	2				4.75
SNP NASP NC_009641 NEWMAN								0	0	0	7	0	4	25	0	2					4.75
WR SNP NC_002951.2 1928D COL								0	0	0	11	0	18	59	0	25						14.125
WO SNP NC_002951.2 1928D COL								0	0	0	6	0	2	17	0	2							3.375
1928 WO Newman								0	0	0	6	0	2	18	0	2								3.5
1928 WR Newman								0	0	0	17	15	14	32	0	9									10.875
Patient 7
cgMLST SeqSphere					0	14	20	0	8	8	15							10.8333
cgMLST 1928D					0	5	7	0	2	2	5								3.5
SNP NASP NC_002951.2 COL					0	17	23	0	10	15	10									12.5
SNP NASP NC_009641 NEWMAN					0	16	22	0	7	11	18										12.3333
WR SNP NC_002951.2 1928D COL					0	46	42	0	8	45	54											32.5
WO SNP NC_002951.2 1928D COL					0	8	15	0	5	9	15												8.66667
1928 WO Newman					0	8	16	0	5	9	15													8.83333
1928 WR Newman					0	23	22	0	17	21	24														17.8333
Patient 8
cgMLST SeqSphere							0	5	8									6.5
cgMLST 1928D							0	4	5										4.5
SNP NASP NC_002951.2 COL							0	7	9											8
SNP NASP NC_009641 NEWMAN							0	7	9												8
WR SNP NC_002951.2 1928D COL							0	22	2													12
WO SNP NC_002951.2 1928D COL							0	5	8														6.5
1928 WO Newman							0	4	8															6
1928 WR Newman							0	18	21																19.5
Patient 9
cgMLST SeqSphere										0	0	3	0	0	2.058			0.5
cgMLST 1928D										0	0	3	0	0	1572				0.6
SNP NASP NC_002951.2 COL										0	0	11	0	0	30029					2.2
SNP NASP NC_009641 NEWMAN										0	0	6	0	0	29342						1.2
WR SNP NC_002951.2 1928D COL										0	0	47	0	0	30448							9.4
WO SNP NC_002951.2 1928D COL										0	0	7	0	0	8219								1.4
1928 WO Newman										0	0	6	0	0	8063									1.2
1928 WR Newman										0	0	18	0	0	29443										3.6
Patient 10.1
cgMLST SeqSphere										0	0	11						5.5
cgMLST 1928D										0	0	3							1.5
SNP NASP NC_002951.2 COL										0	0	13								6.5
SNP NASP NC_009641 NEWMAN										0	0	11									5.5
WR SNP NC_002951.2 1928D COL										0	0	74										37
WO SNP NC_002951.2 1928D COL										0	0	2											1
1928 WO Newman										0	0	2												1
1928 WR Newman										0	0	26													13
Patient 10.2
cgMLST SeqSphere											0	0	8	5				4.33333
cgMLST 1928D											0	0	5	3					2.66667
SNP NASP NC_002951.2 COL											0	0	9	8						5.66667
SNP NASP NC_009641 NEWMAN											0	0	7	6							4.33333
WR SNP NC_002951.2 1928D COL											0	0	44	34								26
WO SNP NC_002951.2 1928D COL											0	0	4	2									2
1928 WO Newman											0	0	4	2										2
1928 WR Newman											0	0	29	29											19.3333
Patient 11
cgMLST SeqSphere												0	3	0	3	10		4
cgMLST 1928D												0	2	0	0	4			1.5
SNP NASP NC_002951.2 COL												0	3	0	4	13				5
SNP NASP NC_009641 NEWMAN												0	3	0	4	13					5
WR SNP NC_002951.2 1928D COL												0	24	0	39	53						29
WO SNP NC_002951.2 1928D COL												0	3	0	2	10							3.75
1928 WO Newman												0	3	0	2	10								3.75
1928 WR Newman												0	20	0	12	38									17.5
Patient 12
cgMLST SeqSphere										0	1951	7	3	7	13			6
cgMLST 1928D										0	1487	3	1	5	10				3.8
SNP NASP NC_002951.2 COL										0	26168	8	4	7	15					6.8
SNP NASP NC_009641 NEWMAN										0	25695	8	4	7	14						6.6
WR SNP NC_002951.2 1928D COL										0	26407	59	34	11	14							23.6
WO SNP NC_002951.2 1928D COL										0	6624	5	4	4	9								4.4
1928 WO Newman										0	6511	4	3	4	9									4
1928 WR Newman										0	25802	23	20	6	17										13.2
Patient 13
cgMLST SeqSphere				0	0	0	12	6										4.5
cgMLST 1928D				0	0	0	7	1											2
SNP NASP NC_002951.2 COL				0	0	0	12	7												4.75
SNP NASP NC_009641 NEWMAN				0	0	0	12	7													4.75
WR SNP NC_002951.2 1928D COL				0	0	0	47	66														28.25
WO SNP NC_002951.2 1928D COL				0	0	0	8	6															3.5
1928 WO Newman				0	0	0	8	6																3.5
1928 WR Newman				0	0	0	17	10																	6.75
Patient 14
cgMLST SeqSphere						0	3	0	0	2	4	5	7	0	2	1	6	2.72727
cgMLST 1928D						0	0	0	0	1	4	3	1	0	1	0	2		1.09091
SNP NASP NC_002951.2 COL						0	1	0	0	2	5	7	4	0	1	1	7			2.54545
SNP NASP NC_009641 NEWMAN						0	1	0	0	3	6	7	4	0	1	1	5				2.54545
WR SNP NC_002951.2 1928D COL						0	18	0	0	23	15	24	17	0	4	17	59					16.0909
WO SNP NC_002951.2 1928D COL						0	0	0	0	2	6	6	3	0	1	0	4						2
1928 WO Newman						0	0	0	0	2	6	5	2	0	1	0	3							1.72727
1928 WR Newman						0	5	0	0	7	6	9	6	0	1	1	10								4.09091
Patient 15
cgMLST SeqSphere									0	8	8	3	10	0	7	2	12	6.25
cgMLST 1928D									0	4	5	2	4	0	4	0	8		3.375
SNP NASP NC_002951.2 COL									0	9	8	3	6	2	6	2	14			6.25
SNP NASP NC_009641 NEWMAN									0	9	8	3	6	2	6	2	14				6.25
WR SNP NC_002951.2 1928D COL									0	30	10	23	6	46	34	25	17					23.875
WO SNP NC_002951.2 1928D COL									0	7	5	3	4	0	4	1	10						4.25
1928 WO Newman									0	7	5	3	4	0	4	0	9							4
1928 WR Newman									0	11	14	7	4	12	16	4	13								10.125
Patient 16
cgMLST SeqSphere	0	1	13	14														9.33333
cgMLST 1928D	0	0	6	6															4
SNP NASP NC_002951.2 COL	0	3	14	14																10.3333
SNP NASP NC_009641 NEWMAN	0	0	11	14																	8.33333
WR SNP NC_002951.2 1928D COL	0	12	17	15																		14.6667
WO SNP NC_002951.2 1928D COL	0	1	10	12																			7.66667
1928 WO Newman	0	1	10	12																				7.66667
1928 WR Newman	0	8	19	16																					14.3333
Patient 17
cgMLST SeqSphere					0	0	0	12	10	3								5
cgMLST 1928D					0	0	0	4	2	0									1.2
SNP NASP NC_002951.2 COL					0	0	0	19	10	3										6.4
SNP NASP NC_009641 NEWMAN					0	0	0	19	9	3											6.2
WR SNP NC_002951.2 1928D COL					0	0	0	25	14	3												8.4
WO SNP NC_002951.2 1928D COL					0	0	0	13	8	3													4.8
1928 WO Newman					0	0	0	14	8	3														5
1928 WR Newman					0	0	0	21	13	13															9.4
Patient 18
cgMLST SeqSphere									0	0	1	2	6					2.25
cgMLST 1928D									0	0	1	1	3						1.25
SNP NASP NC_002951.2 COL									0	0	4	4	6							3.5
SNP NASP NC_009641 NEWMAN									0	0	2	2	5								2.25
WR SNP NC_002951.2 1928D COL									0	0	20	11	31									15.5
WO SNP NC_002951.2 1928D COL									0	0	1	0	2										0.75
1928 WO Newman									0	0	1	0	2											0.75
1928 WR Newman									0	0	24	10	19												13.25
Patient 19
cgMLST SeqSphere						0	0	0	0	6	2							1.6
cgMLST 1928D						0	0	0	0	2	1								0.6
SNP NASP NC_002951.2 COL						0	0	0	0	9	4									2.6
SNP NASP NC_009641 NEWMAN						0	0	0	0	9	4										2.6
WR SNP NC_002951.2 1928D COL						0	0	0	0	40	24											12.8
WO SNP NC_002951.2 1928D COL						0	0	0	0	4	2												1.2
1928 WO Newman						0	0	0	0	5	1													1.2
1928 WR Newman						0	0	0	0	15	16														6.2
Patient 20
cgMLST SeqSphere						0	0	4	0	8	0	13						4.16667
cgMLST 1928D						0	0	0	0	2	0	4							1
SNP NASP NC_002951.2 COL						0	0	6	0	9	0	16								5.16667
SNP NASP NC_009641 NEWMAN						0	0	6	0	9	0	16									5.16667
WR SNP NC_002951.2 1928D COL						0	0	14	0	18	0	45										12.8333
WO SNP NC_002951.2 1928D COL						0	0	5	0	6	0	9											3.33333
1928 WO Newman						0	0	5	0	5	0	4												2.33333
1928 WR Newman						0	0	18	0	18	0	32													11.3333
																Average		5.17828	2.57536	6.08153	5.70534	22.6686	3.93294	3.77193	12.194
																Standard deviation		2.72777	1.84319	2.76182	2.7952	11.3324	2.33104	2.31461	5.32542
																Median		5	2	5.75	5.5	23.6	3.75	3.75	13
																Confidence		1.19548	0.8078	1.2104	1.22503	4.96656	1.02161	1.01441	2.33392
																Range		5,0(0,5-10,8)	2,0(0,5-6,8)	5,8(2,2-12,5)	5,5(1,2-12,3)	23,6(8,4-47)	4(0,75-8,7)	3,8(0,8-8,8)	13(3,6-22,3)
Supplementary table 2, complete analysis of data. The COL and Newman references for Staphylococcus aureus were used for the cgMLST and SNP analysis as shown in the table. All the analysis are highlighted in different colors for each patient.
The first sample for each patient and also the sampling that were missed are indicated as 0. The missing sampling are highlighted in grey. Four samples were excluded (patient 5,9 and 12) which are shaded. *WO: without recombination WR: with recombination.
