# Supplementary material for: Evaluation of within-host evolution of methicillin-resistant Staphylococcus aureus (MRSA) by comparing cgMLST and SNP analysis approaches
Source: Sci Rep. 2022 Jun 22;12:10541. doi: 10.1038/s41598-022-14640-w (PMC9214674; doi:10.1038/s41598-022-14640-w)
Supplement: Supplementary file 3 — Supplementary Table S3. [file 41598_2022_14640_MOESM3_ESM.xlsx]

## Sheet: Distance matrix 1928
		Ref NC_002951.2						Distance				Ref NC_021554.1
		E1Dr:876	E1Dr:879	E1Dr:887	E1Dr:892	E1Dr:897						E1Dr:876	E1Dr:879	E1Dr:887	E1Dr:892	E1Dr:897
	E1Dr:876	0	6	16	13	15		10			E1Dr:876	0	5	21	18	16
	E1Dr:879	6	0	20	15	17					E1Dr:879	5	0	18	15	15
	E1Dr:887	16	20	0	19	21					E1Dr:887	21	18	0	21	21
	E1Dr:892	13	15	19	0	8					E1Dr:892	18	15	21	0	10
	E1Dr:897	15	17	21	8	0					E1Dr:897	16	15	21	10	0
		E1Dr:876	E1Dr:879	E1Dr:887	E1Dr:892	E1Dr:897						E1Dr:876	E1Dr:879	E1Dr:887	E1Dr:892	E1Dr:897
	E1Dr:876	0	6	10	13	15		15			E1Dr:876	0	3	19	16	14
	E1Dr:879	6	0	14	15	17					E1Dr:879	3	0	16	13	13
	E1Dr:887	10	14	0	13	15					E1Dr:887	19	16	0	19	19
	E1Dr:892	13	15	13	0	8					E1Dr:892	16	13	19	0	8
	E1Dr:897	15	17	15	8	0					E1Dr:897	14	13	19	8	0
		E1Dr:876	E1Dr:879	E1Dr:887	E1Dr:892	E1Dr:897						E1Dr:876	E1Dr:879	E1Dr:887	E1Dr:892	E1Dr:897
	E1Dr:876	0	5	8	10	12		20			E1Dr:876	0	2	18	14	12
	E1Dr:879	5	0	13	13	15					E1Dr:879	2	0	16	12	12
	E1Dr:887	8	13	0	12	14					E1Dr:887	18	16	0	18	18
	E1Dr:892	10	13	12	0	8					E1Dr:892	14	12	18	0	8
	E1Dr:897	12	15	14	8	0					E1Dr:897	12	12	18	8	0
		E1Dr:876	E1Dr:879	E1Dr:887	E1Dr:892	E1Dr:897						E1Dr:876	E1Dr:879	E1Dr:887	E1Dr:892	E1Dr:897
	E1Dr:876	0	4	7	7	10		25			E1Dr:876	0	1	13	11	11
	E1Dr:879	4	0	11	11	14					E1Dr:879	1	0	12	10	10
	E1Dr:887	7	11	0	10	13					E1Dr:887	13	12	0	14	14
	E1Dr:892	7	11	10	0	7					E1Dr:892	11	10	14	0	6
	E1Dr:897	10	14	13	7	0					E1Dr:897	11	10	14	6	0
		E1Dr:876	E1Dr:879	E1Dr:887	E1Dr:892	E1Dr:897						E1Dr:876	E1Dr:879	E1Dr:887	E1Dr:892	E1Dr:897
	E1Dr:876	0	4	7	6	10		30			E1Dr:876	0	0	7	9	9
	E1Dr:879	4	0	11	10	14					E1Dr:879	0	0	7	9	9
	E1Dr:887	7	11	0	9	13					E1Dr:887	7	7	0	8	8
	E1Dr:892	6	10	9	0	6					E1Dr:892	9	9	8	0	6
	E1Dr:897	10	14	13	6	0					E1Dr:897	9	9	8	6	0
Supplementary table 3, comparison distance in the 1928´s SNP analysis. To account for putative recombinant regions, SNPs within a window of 25 base pairs were filtered out and excluded from the analysis.
The window size was determined based on SNP density estimation over the genome. Distance matrices were computed from pairwise comparisons both including and excluding putative recombinant regions.
